# Supplementary material for: Study of the Contents of Analogues of Aristolochic Acid in Houttuynia cordata by Ultra-High Performance Liquid Chromatography Tandem Mass Spectrometry
Source: Foods. 2022 Jan 23;11(3):302. doi: 10.3390/foods11030302 (PMC8834043; doi:10.3390/foods11030302)
Supplement: Supplementary file 1 [file foods-11-00302-s001.zip]

Archive with 1 entries (1 files):
- foods-1565286-supplementary.pdf
